# Supplementary material for: Establishment of a prognostic risk prediction modelfor non-small cell lung cancer patients with brainmetastases: a retrospective study
Source: PeerJ. 2023 Jul 12;11:e15678. doi: 10.7717/peerj.15678 (PMC10349557; doi:10.7717/peerj.15678)
Supplement: Supplemental Information 1 — The continuous variables in the formula based on the original numerical levels and the codes representing the categorical variables. [file peerj-11-15678-s001.csv]

ID	Time_death	Status_death	our_model	BSBM	Lung_molGPA	RPA	GPA	age	BMI	metnum	kps	cea	nse	alb	ldh	cyfra21	scc	neutrophil	platelet	lymphocyte	monocytes	alp	PLR	NLR	SII	PNI	ALI	sex	smoke	metlung	intrathoracic_metastasis	metliver	metbone	metadrenal	metastases_to_other_sites	luneiya	juzao	epilepsy	cognition	histologic	T_stage	N_stage	M_stage	surgery	radiation	metb_radiation	metb_surgery	chemothera	TKIs_therapy
1	41.23	1	2	2	2	2	2	44	25.78	3	80	14.22	11.37	35	149	6	0.4	4.15	367	2.3	0.5	158	159.57	1.8	662.2	46.5	501.28	2	0	1	1	1	1	0	0	0	0	0	0	1	2	2	2	0	0	0	0	0	0
2	0.2	0	3	2	2	2	2	51	24.03	3	90	19.02	18.87	43	162	4.1	0.2	6.11	286	1.74	0.47	85	164.37	3.51	1004.29	51.7	294.38	2	0	1	1	0	1	0	1	0	0	0	0	3	4	3	2	0	0	0	0	0	0
3	10.33	1	3	2	2	2	2	60	21.36	1	80	15.47	66.04	75	661	79.5	0.9	7.47	184	1.44	0.6	138	127.78	5.19	954.5	82.2	308.67	2	0	0	1	0	1	1	1	0	0	0	0	1	2	3	2	0	0	0	0	1	0
4	15.13	0	2	2	2	2	2	44	23.11	4	80	133.7	17.35	37	245	8.9	0.3	8.56	279	1.5	0.95	54	186	5.71	1592.16	44.5	149.75	2	0	1	1	0	1	0	0	1	0	0	0	1	2	2	2	0	0	2	0	1	0
5	91.3	0	1	4	3	1	4	40	23.61	1	90	421.3	12.02	38	173	2.1	0.97	2.14	281	1.8	0.1	66	156.11	1.19	334.08	47	753.93	2	0	0	0	0	0	0	0	1	0	0	0	1	2	1	1	1	0	0	0	1	0
6	31.17	0	1	3	1	2	2	40	14.69	9	80	0.53	10.04	38.7	136	4.2	1.12	9.6	212	1.5	0.6	101	141.33	6.4	1356.8	46.2	88.83	1	0	1	1	0	0	0	0	1	0	0	0	1	2	1	2	1	0	0	0	1	0
7	7.67	0	1	3	3	2	1	63	26.77	2	80	3.88	13.09	45.3	174	1.5	1.1	5.14	121	0.97	0.39	77	124.74	5.3	641.18	50.15	228.81	1	0	1	1	0	0	0	0	1	0	1	0	1	4	2	2	1	0	0	0	1	0
8	14.3	1	3	1	1	2	1	70	24.22	12	70	7.47	7.66	33	146	2.1	0.3	4.49	131	0.9	0.88	80	145.56	4.99	653.54	37.5	160.17	2	0	1	1	0	0	1	0	1	0	0	0	1	3	3	2	0	0	0	0	0	0
9	131.37	1	1	4	3	1	4	59	21.19	1	90	1.75	8.16	44.7	162	2.1	1.35	4.49	184	1.91	0.26	115	96.34	2.35	432.54	54.25	403.06	2	0	0	0	0	0	0	0	0	0	0	0	1	1	1	1	1	0	0	0	1	0
10	45.73	1	1	3	3	2	4	52	26.08	1	90	2.86	22.66	42.2	286	10.7	1.8	5.89	301	2.4	0.38	150	125.42	2.45	738.7	54.2	449.21	1	1	0	0	0	0	0	0	1	1	0	0	2	3	2	1	0	0	0	0	1	0
11	47.33	1	1	2	2	2	3	40	20.76	1	90	80.82	10.3	46.3	191	1.5	0.61	3.4	300	2.28	0.4	53	131.58	1.49	447.37	57.7	645.09	2	0	0	1	0	0	0	0	1	1	0	0	1	4	2	1	0	0	0	0	1	0
12	2.1	0	3	1	1	2	2	78	17.58	1	70	48.64	11.19	29	184	9.8	2.5	9.85	240	0.67	0.52	72	358.21	14.7	3528.36	32.35	34.68	1	0	1	1	0	0	0	0	1	0	0	0	2	3	2	1	0	1	2	1	0	0
13	52.47	1	2	3	2	2	2	56	20.96	1	90	3.12	10.65	45.5	164	1.2	0.01	2.21	226	1.92	0.08	78	117.71	1.15	260.14	55.1	829.29	2	0	1	1	0	1	0	0	0	0	0	0	1	2	2	2	1	1	0	0	1	0
14	11.63	0	3	2	2	2	2	59	21.1	1	90	19.81	18.23	45	209	13.8	1.64	4.34	345	0.87	0.22	87	396.55	4.99	1721.03	49.35	190.28	2	0	1	1	0	0	0	0	1	1	0	0	1	2	2	1	0	0	0	0	0	0
15	86.53	0	1	3	3	2	4	45	20.76	1	80	0.8	10.79	45	177	6.46	1.12	6.68	339	2	0.64	82	169.5	3.34	1132.26	55	279.7	1	1	0	0	0	0	0	0	1	1	0	0	2	2	0	1	0	0	0	1	1	0
16	16.9	1	2	2	2	2	2	46	26.93	4	90	64.1	13.16	43	204	14.3	0.89	8.33	179	2.7	0.8	83	66.3	3.09	552.25	56.5	374.75	1	0	1	1	0	1	0	0	1	0	0	0	2	3	3	2	0	0	0	0	0	0
17	17.4	0	1	4	3	1	2	57	20.55	4	90	25.77	36.85	38.7	250	8.1	1.32	3.03	236	1.1	0.2	81	214.55	2.75	650.07	44.2	289.19	1	0	0	0	0	0	0	0	0	1	0	0	1	1	0	2	1	1	0	1	1	0
18	22.77	1	2	2	3	2	1	63	21.51	6	90	55.1	10.92	42	191	4.9	1	2.71	188	1.8	0.38	76	104.44	1.51	283.04	51	598.29	1	0	1	1	0	1	1	0	1	0	0	0	1	4	2	2	0	0	0	0	0	1
19	21.23	1	3	1	1	2	2	60	20.81	1	70	1.17	29.44	34	307	8	0.7	6.11	513	2.6	1.46	301	197.31	2.35	1205.55	47	301.08	2	0	1	1	0	0	0	0	1	0	0	0	1	3	3	1	0	0	0	1	0	0
20	12.6	1	1	2	2	2	2	64	26.78	1	70	4.86	13.16	43	170	19	1.23	5.16	233	3.3	0.36	76	70.61	1.56	364.33	59.5	738.17	2	0	1	1	0	0	0	0	1	0	1	1	3	4	2	1	1	1	2	0	1	1
21	76.47	1	1	3	3	2	2	61	22.72	1	90	3.16	13.5	51.6	214	6	1.2	3.43	135	1.17	0.39	94	115.38	2.93	395.77	57.45	400.12	1	0	1	1	0	1	0	0	0	0	0	0	3	2	2	2	1	0	2	0	1	1
22	4.27	0	1	2	2	2	2	57	16.14	1	80	1.62	12.06	47	121	4.3	0.7	4.32	470	2.6	0.81	90	180.77	1.66	780.92	60	456.98	1	0	0	0	0	1	0	0	0	0	0	0	1	2	3	2	0	0	2	0	1	0
23	41	1	2	2	2	2	3	49	24.97	1	90	41.89	10.72	44	150	1.9	0.7	6.44	373	2.66	0.32	77	140.23	2.42	903.05	57.3	454	2	0	1	1	0	1	0	0	0	0	0	0	1	4	2	2	0	0	0	0	1	0
24	1.37	0	3	1	1	2	2	50	20.76	1	70	157.6	11.77	44	184	26	0.9	2.23	226	1.13	0.17	127	200	1.97	446	49.65	463.68	2	0	0	1	0	1	0	0	1	1	0	0	3	2	2	2	0	0	1	0	0	0
25	1.4	0	3	1	1	2	1	63	21.22	2	70	155.2	10.77	22	110	6.1	1	10.88	274	1.04	0.54	168	263.46	10.46	2866.46	27.2	44.63	1	1	0	1	0	0	0	0	0	0	0	0	3	2	2	2	0	0	1	0	0	0
26	0.57	1	3	1	1	2	2	56	26.3	1	70	13.88	90.46	33	157	8.1	0.5	7.12	199	1.07	0.66	47	185.98	6.65	1324.19	38.35	130.51	1	1	0	1	0	0	1	0	1	1	0	0	3	4	3	2	0	0	0	0	1	0
27	10.53	1	3	2	2	2	2	59	18.61	2	90	4.44	12.82	42	157	5.7	1.2	5.36	189	2.34	0.43	62	80.77	2.29	432.92	53.7	341.32	1	0	1	1	0	0	0	0	1	0	0	0	1	3	2	2	0	0	0	0	0	0
28	12.37	1	1	3	3	2	4	45	24.22	1	80	14.43	11.19	35	219	3.7	0.5	6.92	423	1.74	0.53	143	243.1	3.98	1682.28	43.7	212.99	1	0	0	0	0	0	0	0	0	0	0	0	1	3	3	1	0	0	0	0	1	0
29	33.43	1	2	2	2	2	2	54	24.34	5	90	2.21	12.12	48	148	7.4	24.4	3.32	195	1.34	0.19	92	145.52	2.48	483.13	54.7	471.1	1	0	0	1	0	1	0	0	0	0	0	0	1	2	3	2	0	1	1	0	1	0
30	9.93	1	3	2	2	2	2	42	16.94	5	90	21.43	16.88	39	211	8	0.7	3.23	268	1.98	0.42	54	135.35	1.63	437.19	48.9	405.31	2	0	1	1	0	0	0	0	0	0	0	0	1	4	2	2	0	0	0	0	0	0
31	6.43	1	3	2	1	2	1	55	19.1	5	80	11.98	11.26	40	242	12.4	1.1	1.46	337	0.98	0.31	66	343.88	1.49	502.06	44.9	512.75	1	1	1	1	0	1	1	1	0	1	0	0	1	2	3	2	0	0	2	0	1	0
32	3.43	0	3	2	2	2	2	52	20.7	2	80	3933	16.56	37	235	32.5	1.1	10.57	226	0.67	0.56	85	337.31	15.78	3565.4	40.35	48.54	1	1	1	1	0	0	0	1	0	1	0	0	1	4	3	2	0	0	0	0	1	0
33	10.97	0	2	2	2	2	2	59	26.49	2	90	5.6	8.97	46	142	2.6	1.2	16.71	117	1.85	0.88	83	63.24	9.03	1056.79	55.25	134.94	2	0	1	1	1	1	0	0	0	0	0	0	1	4	3	2	0	0	0	0	1	0
34	10.23	1	3	2	2	2	2	54	19.26	2	90	1.66	10.43	41	145	9.5	0.5	8.05	226	1.57	0.36	51	143.95	5.13	1158.79	48.85	153.93	1	1	1	1	0	0	0	0	1	0	0	0	2	4	2	2	0	0	0	0	0	0
35	4.17	1	2	1	2	3	1	61	28.4	1	60	6.14	15.6	30	191	2	7.8	1.14	16	1.08	0.62	89	14.81	1.06	16.89	35.4	803.77	2	0	1	1	0	1	0	0	1	0	0	0	1	4	3	2	0	0	0	0	1	1
36	35.97	1	2	2	2	2	2	42	24.22	3	80	53.89	8.3	41	181	2.6	0.42	7	232	0.9	0.56	120	257.78	7.78	1804.44	45.5	127.64	1	1	1	1	0	1	0	0	1	0	0	0	1	4	0	2	0	0	0	1	1	0
37	9.33	1	3	2	2	2	2	66	18.43	1	90	305.4	20.95	45	264	4.1	0.5	12.06	326	1.69	0.35	165	192.9	7.14	2326.37	53.45	116.16	2	0	0	1	1	1	1	0	1	0	0	0	1	4	3	2	0	0	0	0	0	0
38	72.43	1	1	3	3	3	2	62	21.23	1	60	5.8	9.08	36	170	1.5	0.7	6.87	255	1.57	0.36	122	162.42	4.38	1115.83	43.85	174.49	2	0	0	0	0	0	0	0	1	0	0	0	1	2	0	1	1	0	2	0	1	1
39	0.77	1	2	3	2	2	2	62	22.04	1	80	103.2	7.55	33	158	2.6	0.5	10.51	76	0.61	0.25	243	124.59	17.23	1309.44	36.05	42.21	1	0	1	1	0	1	0	0	1	0	1	0	1	4	2	2	1	1	0	0	1	0
40	45.47	1	1	3	3	2	4	45	19.03	1	80	25.31	8.14	51	155	4.3	0.9	3.77	204	2.47	0.37	47	82.59	1.53	311.37	63.35	634.33	1	0	0	0	0	0	0	0	0	0	0	0	1	4	3	1	0	0	1	0	1	0
41	22.9	1	3	2	1	2	2	75	24.45	1	80	122.3	15.42	37	176	14.6	7.8	5.28	205	1.11	0.65	69	184.68	4.76	975.14	42.55	190.05	1	0	1	1	1	0	0	0	0	0	0	0	1	4	3	2	0	0	0	0	0	0
42	49.67	1	1	2	3	2	3	42	20.76	1	90	964.6	12.13	44	302	3.7	0.5	3.49	205	1.08	0.6	98	189.81	3.23	662.45	49.4	282.8	1	1	1	1	0	1	1	0	0	0	0	0	1	2	3	2	0	0	0	0	1	1
43	0.57	1	3	2	2	2	2	56	24.65	1	80	19.4	24.67	37	410	7.7	0.6	3.53	222	1.9	0.43	105	116.84	1.86	412.45	46.5	490.35	2	0	0	1	1	1	0	0	0	0	0	0	1	1	3	2	0	0	0	0	0	0
44	28.03	0	2	2	2	2	2	59	17.3	3	80	16.94	27.96	32	344	23.9	2.1	3.88	279	1.84	0.28	357	151.63	2.11	588.33	41.2	262.37	1	1	1	1	0	1	1	0	0	0	0	0	1	4	3	2	0	0	0	0	0	0
45	1.8	1	3	2	1	2	1	73	19.81	2	80	32.9	19.29	37	113	19.7	0.5	10.21	297	1.37	0.36	115	216.79	7.45	2213.41	43.85	98.39	2	0	0	1	0	0	0	0	1	1	1	0	1	4	2	2	0	0	0	0	1	0
46	43	1	3	1	1	2	1	61	20.44	4	70	2.09	11.17	40	156	6	0.2	7.94	217	0.95	0.13	62	228.42	8.36	1813.66	44.75	97.8	1	1	0	1	0	1	0	0	1	1	0	0	3	3	2	2	0	0	0	0	0	0
47	9.4	1	3	2	2	2	1	61	23.05	2	80	12.71	15.57	44	152	8.3	0.8	10.9	288	1.45	0.48	81	198.62	7.52	2164.97	51.25	134.87	1	1	1	1	0	0	0	1	0	0	0	0	2	3	3	2	0	0	0	0	0	0
48	7.1	0	2	2	2	2	2	50	19.72	1	80	10.85	11.33	43	157	4.1	0.4	5.15	268	0.78	0.18	139	343.59	6.6	1769.49	46.9	128.48	2	0	1	1	1	1	0	0	0	1	0	0	1	3	3	2	0	0	0	0	1	0
49	11.1	1	3	2	2	2	1	64	20.86	2	80	333.7	27.09	51	186	6.5	0.7	4.81	119	1.55	0.12	139	76.77	3.1	369.28	58.75	343.18	1	1	1	1	0	1	0	0	0	0	0	0	1	2	3	2	0	0	0	0	1	0
50	21.57	0	2	2	3	2	2	51	24.98	1	80	37.99	48.41	31	250	3.3	1.5	5.66	248	1.04	0.66	88	238.46	5.44	1349.69	36.2	142.35	1	1	1	1	0	0	0	0	1	1	0	0	1	3	2	2	0	0	2	0	1	1
51	1.2	0	2	1	2	2	1	59	17.65	9	70	2810	31.32	29	310	15.1	0.6	5.34	317	1.45	0.24	239	218.62	3.68	1167.43	36.25	139.09	1	1	1	1	0	1	1	0	0	0	0	0	1	2	1	2	0	0	0	0	0	1
52	23.5	1	2	2	3	2	2	42	23.32	2	80	842.5	20.68	33	232	67.3	10.5	48.15	616	1.1	2.29	290	560	43.77	26964	38.5	17.58	1	1	1	1	0	1	1	0	0	0	0	0	1	4	3	2	0	0	0	0	1	1
53	10.23	1	3	2	2	2	2	62	20.24	1	90	1.58	14.77	37	189	17.5	1.7	7.01	300	1.14	0.67	100	263.16	6.15	1844.74	42.7	121.77	1	1	0	1	1	1	1	1	1	1	0	0	1	4	2	2	0	0	0	0	0	0
54	0.4	0	1	2	2	2	2	65	19.07	2	90	18.54	17.55	48	218	7.1	1.1	4.36	236	1.76	0.32	121	134.09	2.48	584.64	56.8	369.1	2	0	0	0	0	1	0	0	0	0	0	0	1	2	2	2	0	0	0	0	0	0
55	10.53	1	3	2	1	2	2	71	24.16	1	80	3.87	12.74	41	168	5.3	1.1	5.62	188	3.06	0.37	133	61.44	1.84	345.28	56.3	538.35	1	1	1	1	0	1	0	0	0	0	0	0	1	2	3	2	0	0	0	0	0	0
56	24.07	1	2	2	2	2	2	59	21.56	1	90	351.6	17.66	47	200	20.3	1.2	4.49	218	2.82	0.27	332	77.3	1.59	347.1	61.1	637.31	2	0	1	1	0	1	0	0	0	0	0	0	1	2	3	2	0	0	0	0	0	0
57	0.33	0	2	1	1	2	2	61	22.35	1	70	207.3	20.93	45	192	6.4	3	6.48	301	2.61	0.58	97	115.33	2.48	747.31	58.05	405.54	2	0	0	0	0	1	0	0	1	1	0	1	1	4	2	2	0	0	0	0	0	0
58	17.2	1	1	4	3	1	4	38	24.22	1	90	2.8	29.44	44	114	2.9	0.8	5.07	256	1.71	0.24	40	149.71	2.96	759.02	52.55	360.03	2	0	0	0	0	0	0	0	1	0	1	0	1	2	0	1	1	1	2	0	1	0
59	25.97	0	3	2	2	2	2	60	17.97	1	80	674.6	25.63	25	410	67.7	263.8	28.97	161	3.54	1.24	167	45.48	8.18	1317.56	42.7	54.92	1	1	1	1	1	0	0	0	0	0	0	0	1	4	2	2	0	0	0	0	1	0
60	7.5	0	3	2	2	2	2	53	26.17	1	90	7.61	10.67	34	157	1.7	0.8	2.6	192	1.46	0.3	66	131.51	1.78	341.92	41.3	499.88	2	0	1	1	0	1	0	0	0	0	0	0	1	4	2	2	0	0	0	0	1	0
61	2.6	0	2	2	3	2	1	66	27.13	4	80	25.77	12.8	31	258	11.7	0.8	6.86	231	1.5	0.39	69	154	4.57	1056.44	38.5	184.03	1	1	1	1	0	0	0	0	0	0	0	0	1	4	3	2	0	0	0	0	0	1
62	12.13	1	3	1	2	2	1	79	18.08	3	70	3.56	37.49	35	153	6.7	0.4	10.71	247	1.7	1.33	52	145.29	6.3	1556.1	43.5	100.44	1	1	1	1	0	1	1	1	0	0	0	0	3	2	2	2	0	0	0	0	0	1
63	13.23	1	2	1	2	2	2	49	25.64	2	70	151.9	20.44	33	387	12.5	0.3	7.68	122	1.03	0.33	127	118.45	7.46	909.67	38.15	113.42	1	1	1	1	1	1	1	1	0	0	0	0	3	3	3	2	0	0	0	0	1	1
64	1.73	0	3	2	1	2	1	64	18.94	20	80	5.6	16.23	41	134	3.3	0.5	6.17	225	1.65	0.48	110	136.36	3.74	841.36	49.25	207.63	1	1	1	1	0	0	1	0	1	1	0	0	1	2	2	2	0	0	1	0	0	0
65	25.17	0	3	2	2	2	2	55	19.05	1	80	11.56	25.98	40	185	6.9	0.6	7	258	1.56	0.65	100	165.38	4.49	1157.69	47.8	169.71	1	0	1	1	0	0	1	0	0	0	0	0	1	3	2	2	0	0	0	0	0	0
66	2.03	1	3	1	1	2	1	65	17.63	11	70	19.6	24.67	36	230	30.5	0.6	5.11	212	1.4	0.52	83	151.43	3.65	773.8	43	173.88	2	0	1	1	0	0	0	0	0	0	0	0	1	4	2	2	0	0	0	0	0	0
67	73.77	0	2	2	2	2	2	44	26.12	1	80	10.02	16.92	40	159	13.3	12.7	10.08	244	1.95	0.63	78	125.13	5.17	1261.29	49.75	202.09	1	1	0	0	0	1	0	1	1	1	1	0	2	2	3	2	0	0	2	0	1	0
68	8	1	1	3	3	2	2	56	20.52	1	90	3.28	14.13	41	211	2.1	1.3	8.27	360	1.7	0.74	843.2	211.76	4.86	1751.29	49.5	173.11	1	1	0	1	0	0	0	0	0	0	0	0	1	4	3	1	1	1	0	0	1	1
69	22.83	1	3	1	2	3	2	59	20.7	1	60	10.09	53.98	40	311	10.9	0.5	9	320	0.97	0.7	90	329.9	9.28	2969.07	44.85	89.22	1	1	1	1	0	0	0	0	1	1	0	1	1	4	2	1	0	0	2	0	1	1
70	33.53	1	1	2	2	2	2	41	20.52	3	90	1.7	14.43	48	167	2.5	0.5	6.86	248	1.41	0.38	92	175.89	4.87	1206.58	55.05	202.25	1	0	1	1	0	1	0	0	0	0	0	0	1	4	3	2	0	0	0	0	1	0
71	1.4	0	2	2	2	2	2	60	23.36	5	90	1101	13.09	41	287	9.8	0.6	7.04	164	1.35	0.88	169	121.48	5.21	855.23	47.75	183.83	1	1	0	1	0	1	0	1	1	0	0	0	1	4	3	2	0	1	2	0	1	0
72	1.43	0	2	2	2	2	2	52	27.01	1	90	1.19	19.29	50	146	3.1	0.3	4.9	222	1.72	0.27	93	129.07	2.85	632.44	58.6	473.86	1	0	1	1	0	0	0	0	1	0	0	0	2	2	2	1	0	0	2	0	1	0
73	0.23	0	1	2	2	2	2	55	18.55	3	90	38.3	14.38	38	186	2.1	0.5	4.64	334	2.03	0.33	190	164.53	2.29	763.43	48.15	307.82	2	0	1	1	0	1	0	0	0	0	0	0	1	4	1	2	0	0	0	0	1	0
74	50.63	0	2	2	2	2	1	65	22.76	9	80	736.8	45.2	42	137	45.1	0.7	7.6	203	1.22	0.55	59	166.39	6.23	1264.59	48.1	153.44	1	1	0	1	0	0	0	0	1	1	0	0	1	3	2	2	0	0	1	0	1	1
75	1.7	0	3	2	3	2	1	61	24.54	2	80	3.62	83.26	25	289	150.9	1.4	8.8	67	0.95	0.4	134	70.53	9.26	620.63	29.75	66.25	1	1	0	1	0	1	0	1	0	0	0	0	1	4	3	2	0	0	0	0	1	0
76	11.83	1	3	2	2	2	2	58	20.82	2	90	37.74	17.61	39	221	27.4	0.3	4.59	216	1.59	0.49	87	135.85	2.89	623.55	46.95	280.96	1	1	1	1	0	0	1	0	1	1	0	0	1	3	3	2	0	0	0	0	1	0
77	11.07	0	2	2	3	2	2	46	17.97	2	80	6.82	25.19	40	169	7.3	0.6	5.71	188	1.7	0.47	72	110.59	3.36	631.46	48.5	213.93	2	0	1	1	0	1	0	0	1	1	1	0	1	3	2	2	0	0	0	0	0	1
78	20.7	1	2	2	2	2	1	62	18.73	2	80	4.08	28	44	223	9.3	0.8	3.27	272	2.1	0.24	137	129.52	1.56	423.54	54.5	528.28	2	0	1	1	0	0	0	0	0	0	0	0	1	3	2	2	0	0	0	0	0	0
79	7.33	0	2	2	2	2	2	60	17.99	1	90	6.24	15.79	40	162	1.9	1.1	2.61	296	2.21	0.4	107	133.94	1.18	349.57	51.05	609.83	1	1	0	1	0	1	0	0	0	0	0	0	3	4	3	2	0	0	0	0	1	0
80	1.2	0	3	2	1	2	1	51	22.66	16	80	3.59	38.32	41	348	26.7	0.8	3.39	185	1.11	0.32	75	166.67	3.05	565	46.55	304.61	1	0	1	1	0	0	0	0	1	1	0	0	2	4	3	2	0	0	2	0	1	0
81	0.43	1	3	2	2	2	2	33	26.22	2	80	0.72	37.27	38	296	1.4	0.4	8.25	230	1.37	0.79	65	167.88	6.02	1385.04	44.85	165.51	1	1	1	1	0	0	0	1	1	0	0	0	3	4	3	2	0	0	0	0	0	0
82	1.53	0	3	2	2	2	2	50	20.76	2	80	11.2	24.35	35	299	17.7	1.2	21.76	318	1.07	0.8	81	297.2	20.34	6466.99	40.35	35.72	2	0	0	1	1	1	0	0	0	0	0	0	2	3	2	2	0	0	2	0	0	0
83	22.17	1	2	2	3	2	2	74	25.67	1	90	38.06	11.17	33	217	21.4	1.11	5.35	220	1.3	0.42	93	169.23	4.12	905.38	39.5	205.61	1	0	0	1	0	0	0	0	0	0	0	0	1	2	2	1	0	0	2	0	0	1
84	4.63	1	2	3	2	2	2	48	26.64	2	90	3.02	15.23	43	192	4.7	0.8	9.27	278	1.85	0.81	76	150.27	5.01	1393.01	52.25	228.65	1	1	1	1	0	0	1	0	1	0	0	0	3	4	2	2	1	0	2	0	1	0
85	47.87	1	1	2	2	2	2	32	22.04	3	80	2.13	11.64	41	170	1.8	0.4	9.57	205	1.86	0.48	89	110.22	5.15	1054.76	50.3	175.46	2	0	0	1	0	0	0	0	1	1	0	0	1	2	3	2	0	0	0	0	1	0
86	48.53	1	2	2	2	2	2	49	23.11	3	80	200.3	55.17	39	413	10	0.5	9.06	241	1.42	0.34	310	169.72	6.38	1537.65	46.1	141.27	2	0	1	1	0	1	0	1	1	0	0	0	1	4	3	2	0	0	2	0	1	0
87	2.1	0	3	2	1	2	2	75	20.81	1	80	419.5	13.46	41	166	4.9	2	2.91	208	1.43	0.26	119	145.45	2.03	423.27	48.15	420.3	2	0	1	1	0	1	0	1	0	0	0	0	1	2	2	2	0	0	0	0	1	0
88	0.83	0	2	1	1	3	2	46	20.94	1	60	1.8	17.75	43	301	8.2	0.8	5.48	242	1.61	0.45	101	150.31	3.4	823.7	51.05	264.83	1	1	0	0	0	0	0	1	1	1	0	0	2	2	2	2	0	0	0	0	1	0
89	13.8	1	2	2	2	2	3	42	22.66	1	90	3.31	10.41	44	158	4.1	1.1	3.16	191	1.94	0.19	110	98.45	1.63	311.11	53.7	611.68	1	1	1	1	0	1	1	0	0	0	0	0	1	2	2	2	0	0	2	0	1	0
90	48.33	1	2	2	2	2	2	39	20.66	3	90	16.07	19.1	39	175	2.1	0.8	4.48	293	1.83	0.34	60	160.11	2.45	717.29	48.15	328.87	2	0	1	1	0	0	0	0	0	0	0	0	1	4	2	2	0	0	0	0	1	0
91	3.93	1	3	2	2	2	2	62	23.94	2	90	241	184.9	45	395	22.3	1.3	2.39	147	0.98	0.16	100	150	2.44	358.5	49.9	441.52	1	1	1	1	0	1	0	0	0	0	0	0	1	2	2	2	0	0	0	0	1	0
92	0.47	0	2	2	1	2	1	54	22.22	13	80	685.3	17.75	37	300	150.9	0.8	3.04	240	1.45	0.31	110	165.52	2.1	503.17	44.25	391.5	2	0	1	1	1	1	0	0	0	0	0	0	1	4	3	2	0	0	0	0	1	0
93	19.27	1	3	1	1	3	2	46	18.14	1	60	115	28.82	37	138	8	0.8	10.98	394	1.08	0.45	95	364.81	10.17	4005.67	42.4	66	1	1	1	1	0	0	0	0	0	0	0	0	1	4	3	1	0	0	0	0	0	0
94	23.73	0	1	2	3	2	2	52	20.76	1	90	247.6	13.94	42	272	27.1	0.7	12.12	187	0.69	0.69	203	271.01	17.57	3284.7	45.45	49.63	1	1	1	1	0	1	0	0	1	1	1	0	1	4	1	2	0	0	2	0	0	0
95	19.4	1	1	4	4	1	4	39	19.23	1	80	3	17.05	43	145	2.5	0.56	7.65	242	1.3	0.33	65	186.15	5.88	1424.08	49.5	140.63	2	0	0	0	0	0	0	0	1	1	0	0	1	1	2	1	1	0	2	0	0	1
96	14.63	1	3	1	1	3	2	60	17.07	1	60	787.3	28.2	35	565	58.2	0.5	6.82	231	1.35	0.98	145	171.11	5.05	1166.98	41.75	118.31	2	0	1	1	1	1	1	0	0	0	0	0	1	4	3	2	0	0	0	0	0	0
97	47.57	1	1	3	2	2	1	75	24.84	2	80	1.65	8.95	38	122	6	0.6	9.92	213	0.82	0.11	253	259.76	12.1	2576.78	42.1	78.01	1	1	1	1	0	0	0	0	0	0	0	0	1	1	0	2	1	0	0	0	1	1
98	14.27	1	3	2	1	2	2	75	17.31	1	80	4.42	27.73	31	202	12.2	1.4	4.48	260	0.76	0.38	117	342.11	5.89	1532.63	34.8	91.11	1	1	0	1	0	1	0	0	0	0	0	0	2	2	3	2	0	0	0	0	0	0
99	15.57	1	2	1	2	2	2	56	15.22	1	70	14.84	8.16	36	120	18.5	17.8	7.97	423	1.51	0.76	91	280.13	5.28	2232.66	43.55	103.77	2	0	0	1	0	0	0	0	1	0	0	0	1	2	2	1	0	0	2	0	1	1
100	20.4	0	1	3	3	2	3	54	27.46	3	90	4.28	15.77	49	132	5.5	3.4	3.68	210	1.39	0.22	94	151.08	2.65	555.97	55.95	507.75	1	0	0	0	0	0	0	0	0	0	0	0	1	2	3	2	0	0	0	0	1	0
101	0.93	0	2	1	2	2	2	75	20.76	1	70	3.83	13.16	26	471	14.9	0.5	5.82	81	1.15	0.81	173	70.43	5.06	409.93	31.75	106.67	2	0	1	1	1	1	1	0	0	0	0	0	1	4	3	2	0	1	0	0	0	1
102	19.8	1	2	2	2	2	2	71	17.47	1	80	95.4	12.68	40	151	5.4	0.8	3.1	211	1.15	0.3	62	183.48	2.7	568.78	45.75	258.81	2	0	1	1	0	0	0	0	0	0	0	0	1	4	3	1	0	0	0	0	0	1
103	74.03	1	2	2	3	2	2	50	21.36	1	90	2.73	12.42	37	206	1.4	0.7	2.95	260	1.14	0.32	39	228.07	2.59	672.81	42.7	305.14	2	0	1	1	0	0	0	0	1	0	0	0	1	1	2	1	0	0	0	0	0	1
104	50.77	1	2	3	2	3	2	56	21.01	2	60	2.41	16.83	33	260	2.3	0.5	4.1	179	0.8	0.55	126	223.75	5.13	917.38	37	135.15	1	1	0	0	0	0	0	0	1	1	0	0	3	2	2	2	1	0	1	0	1	0
105	2.87	0	2	2	2	2	1	73	18.78	2	80	44.43	18.11	41	155	11	0.8	4.92	315	2.27	0.59	82	138.77	2.17	682.73	52.35	354.83	1	1	1	1	0	0	1	0	1	1	0	0	3	4	1	2	0	0	0	0	1	1
106	14.33	1	3	2	2	2	2	69	17.99	2	90	2.05	15.31	41	181	12	0.8	4.08	219	1.16	0.38	135	188.79	3.52	770.28	46.8	209.54	1	1	1	1	0	0	1	0	1	1	0	1	1	4	3	2	0	0	0	0	1	0
107	2.23	0	2	2	1	2	1	52	20.42	5	80	3	27.73	46	204	8.1	0.01	4.81	167	0.65	0.28	94	256.92	7.4	1235.8	49.25	126.94	2	0	1	1	0	1	0	0	1	1	0	0	1	2	2	2	0	1	2	0	1	0
108	4.77	0	1	2	3	2	2	46	23.72	1	80	3.31	20.06	33	166	27.1	1.7	12.89	271	1.93	0.84	90	140.41	6.68	1809.94	42.65	117.18	1	1	0	1	0	0	1	0	0	0	0	0	1	4	1	2	0	1	2	0	1	0
109	14.33	1	3	2	2	2	1	62	21.23	11	90	58.32	10.65	34	191	3.5	0.6	6.29	295	0.65	17	128	453.85	9.68	2854.69	37.25	74.57	2	0	0	1	0	0	0	0	0	0	0	0	1	1	3	2	0	0	0	0	1	0
110	13.3	1	3	2	2	2	1	66	20.76	4	90	3.89	20.65	38	208	14.1	1.2	2.55	176	1.12	0.22	87	157.14	2.28	400.71	43.6	346	1	0	1	1	0	0	0	0	0	0	0	0	2	3	3	2	0	0	0	0	0	0
111	1.17	0	2	2	3	2	1	64	23.31	3	80	5.33	32.7	38	208	9.6	0.6	6.72	378	1.51	0.7	90	250.33	4.45	1682.23	45.55	199.05	2	0	0	1	0	0	1	0	1	1	0	0	2	3	2	2	0	0	0	0	0	1
112	13.07	1	2	1	1	2	2	63	20.9	1	70	4.86	21.16	38	239	31.8	0.9	5.3	232	1.24	0.41	109	187.1	4.27	991.61	44.2	186	1	1	0	0	1	0	0	0	0	0	0	0	1	4	2	2	0	0	0	0	1	0
113	12.63	1	3	1	1	3	2	42	27.68	2	60	9.62	11.26	39	188	2.3	0.6	7.09	269	1.17	0.39	135	229.91	6.06	1630.09	44.85	178.14	1	1	1	1	0	1	0	0	1	1	0	0	1	4	3	2	0	0	0	0	0	0
114	12.53	1	3	1	1	2	2	56	18.34	2	70	40.8	16.78	23	138	8.7	0.7	12.94	435	1.23	0.96	167	353.66	10.52	4576.34	29.15	40.1	1	1	0	1	0	1	0	0	0	0	0	0	1	4	3	2	0	0	0	0	1	0
115	12.47	1	2	2	2	2	3	45	23.44	1	90	2.99	26.88	35	295	17.5	3.6	8.14	527	2	0.74	175	263.5	4.07	2144.89	45	201.57	2	0	1	1	0	1	0	0	0	0	0	0	1	4	3	2	0	0	0	0	0	0
116	70.87	0	3	2	2	2	2	54	28.37	1	80	6.14	14.57	36	238	6.2	0.6	6.62	255	2.19	0.27	105	116.44	3.02	770.82	46.95	338.19	1	0	1	1	0	1	0	0	0	0	0	0	1	4	3	2	0	0	0	0	1	0
117	12.03	1	3	2	1	2	2	72	22.05	1	80	1.09	370	36	13151	768.9	2.8	4.94	134	0.65	0.45	838	206.15	7.6	1018.4	39.25	104.45	1	1	1	1	1	1	0	1	0	0	0	0	2	1	1	2	0	0	0	0	0	0
118	40.03	1	1	2	3	2	2	64	21.63	1	80	41.76	12.07	34	127	4.7	0.8	3.18	214	2.02	0.33	123	105.94	1.57	336.89	44.1	468.42	1	0	1	1	0	0	0	0	0	0	0	0	1	4	2	1	0	0	0	0	0	1
119	12.3	1	3	1	1	2	1	75	22.77	13	70	26.7	35.03	36	251	133.7	18.9	9.31	302	1.79	0.74	106	168.72	5.2	1570.74	44.95	157.64	1	1	1	1	0	1	1	0	0	0	0	0	2	4	3	2	0	0	0	0	0	0
120	43.87	1	2	2	2	2	2	46	24.41	3	90	16.79	13.88	46	165	6.3	0.4	5.2	212	1.5	0.25	78	141.33	3.47	734.93	53.5	323.59	2	0	1	1	0	1	0	0	0	0	0	0	1	4	2	2	0	0	0	0	0	0
121	0.47	0	1	2	2	2	3	46	21.22	1	90	7.45	10.98	43	139	3	0.5	4.65	200	1.83	0.25	83	109.29	2.54	508.2	52.15	359.24	2	0	1	1	0	0	0	0	0	0	0	0	3	2	0	1	0	0	0	0	0	0
122	4.2	1	1	2	3	2	2	53	19.23	1	90	7.56	46.97	50	442	22.3	1.4	3.77	256	1.1	0.27	331	232.73	3.43	877.38	55.5	280.32	2	0	1	1	0	1	0	1	0	0	0	0	1	4	2	2	0	0	1	0	1	1
123	17.9	0	2	3	1	2	1	65	21.83	8	80	8.52	16.17	24	190	4.6	0.4	7.56	163	2.14	0.61	72	76.17	3.53	575.83	34.7	148.42	1	1	1	1	0	0	0	0	1	0	0	0	1	1	3	2	1	0	2	0	1	0
124	48.37	1	1	3	4	2	3	83	27.11	1	90	2.17	13.34	46	173	3.2	0.6	4.06	256	1.9	0.45	68	134.74	2.14	547.03	55.5	582.74	2	0	0	0	0	0	0	0	1	0	0	0	1	4	2	1	0	0	0	0	0	1
125	13.13	0	2	2	2	2	2	44	25.95	4	80	9.76	17.73	41	180	7.2	0.4	9.38	250	1.07	0.94	138	233.64	8.77	2191.59	46.35	121.32	1	0	1	1	1	1	0	0	1	1	0	0	3	2	2	2	0	0	0	0	0	0
126	47.93	0	1	4	4	1	4	47	17.42	1	90	22.36	15.01	44	131	3.8	1.8	5.27	251	3.79	0.32	69	66.23	1.39	349.02	62.95	551.42	2	0	0	0	0	0	0	0	0	0	0	1	1	1	0	1	1	0	0	1	0	1
127	94.67	0	1	4	4	1	4	45	23.74	1	90	2.04	4.86	45.1	166	0.6	0.43	2.55	244	2.27	0.22	84	107.49	1.12	274.1	56.45	955.96	1	0	0	0	0	0	0	0	0	0	0	0	1	2	0	1	1	0	0	0	0	1
128	17	0	2	2	2	2	2	68	21.64	1	80	21.72	12.87	48	191	4.7	0.5	2.29	224	1.84	0.23	80	121.74	1.24	278.78	57.2	837.68	2	0	1	1	0	0	0	0	0	0	0	0	3	1	2	1	0	0	0	0	1	0
129	21.37	1	2	2	2	2	2	56	19.78	1	90	105.9	17.49	51	284	8.4	0.6	4.92	257	1.24	0.25	95	207.26	3.97	1019.71	57.2	254.1	2	0	1	1	0	1	1	1	0	0	0	0	1	4	3	2	0	0	1	0	1	0
130	24.37	1	3	2	2	2	2	57	17.99	1	80	1.06	26.65	42	241	20.3	4.3	15.08	364	1.42	0.14	82	256.34	10.62	3865.58	49.1	71.15	1	1	0	1	1	0	0	1	1	0	0	0	1	2	3	2	0	0	0	0	1	0
131	63.07	0	1	2	3	2	2	34	17.9	5	90	1.73	10.38	41	193	2.7	0.8	3.24	175	1.05	0.14	43	166.67	3.09	540	46.25	237.51	2	0	0	1	0	0	0	0	1	0	0	0	1	1	0	2	0	0	1	0	1	1
132	45.8	0	1	3	4	2	4	60	25.54	1	90	1.44	49	46	191	1.7	0.8	3.33	139	1.67	0.31	96	83.23	1.99	277.17	54.35	590.37	1	0	0	0	0	0	0	0	1	0	0	0	1	2	2	1	0	0	1	0	0	1
133	32.63	0	1	3	3	2	4	46	20.76	1	90	2.52	16.17	39	173	1.1	0.4	14.47	421	1.45	0.34	102	290.34	9.98	4201.29	46.25	81.13	2	0	0	0	0	0	0	0	1	0	0	0	1	4	3	1	0	0	0	0	1	0
134	22.83	0	1	2	3	2	2	47	21.05	2	90	4.64	14.18	46	179	4.6	3.9	7.03	370	1.91	0.41	82	193.72	3.68	1361.83	55.55	263.13	2	0	1	1	0	0	0	0	1	0	0	1	1	3	1	2	0	0	1	0	0	1
135	12.03	0	3	2	2	2	2	75	24.77	2	90	1.93	6.9	39.6	143	2.2	0.91	5.37	228	0.88	0.5	86	259.09	6.1	1391.32	44	160.8	1	0	1	1	0	1	0	0	0	0	0	0	3	2	2	2	0	0	1	0	1	0
136	0.47	0	1	2	2	2	2	31	17.53	2	90	14.84	8.51	35.3	213	6.46	1.64	7.47	483	2	0.72	209	241.5	3.74	1804.01	45.3	165.46	2	0	1	1	0	1	0	0	1	0	0	0	2	0	2	2	0	0	0	0	0	0
137	68.83	1	1	4	3	1	2	57	18.36	2	80	4.86	7.41	46	179	2.2	1.29	4.25	128	1.3	0.25	80	98.46	3.27	418.46	52.5	258.28	2	0	0	0	0	0	0	0	1	0	0	0	1	2	2	2	1	0	2	0	1	0
138	15.37	0	2	2	2	2	2	65	18.73	2	90	1.77	8.14	40	160	4.9	0.3	2.97	161	2.2	0.39	84	73.18	1.35	217.35	51	554.96	2	0	0	0	0	1	0	0	1	0	0	0	1	2	2	2	0	0	0	0	0	0
139	45.07	1	1	4	3	1	3	56	21.26	1	80	33.9	9.62	43	162	4.2	0.23	5.92	217	1	0.68	75	217	5.92	1284.64	48	154.42	1	1	0	0	0	0	0	0	0	0	0	0	1	4	2	1	1	0	2	0	1	0
140	20.6	0	3	2	2	2	2	49	20.76	2	80	2.14	22.55	25	1097	100.3	0.68	14.89	249	0.9	0.83	138	276.67	16.54	4119.57	29.5	31.38	1	1	1	1	0	1	0	0	0	0	0	0	2	4	3	2	0	1	0	1	0	0
141	11.63	1	1	3	3	2	2	42	20.66	4	80	2.93	17.4	41	271	37.1	2.42	21.36	204	2.6	0.9	44	78.46	8.22	1675.94	54	103.05	1	0	0	0	0	0	0	0	1	0	0	0	1	4	3	2	0	0	1	0	0	0
142	15.37	1	2	2	2	2	3	47	19.14	1	90	3.78	55.49	47.1	198	1.5	0.93	3.21	208	2.19	0.29	101	94.98	1.47	304.88	58.05	613.26	2	0	1	1	1	0	0	0	0	0	0	0	1	1	2	2	0	1	2	0	1	0
143	173.83	1	1	4	4	1	4	40	28.69	1	80	14.83	4.86	43.3	227	3.2	0.8	7.31	163	0.88	0.77	64	185.23	8.31	1354.01	47.7	149.49	1	0	0	0	0	0	0	0	1	0	0	0	1	2	1	1	1	0	2	0	0	1
144	9.3	1	2	2	2	2	2	52	22.21	4	90	1.92	25.51	46	243	6.5	1.8	4.73	164	0.84	0.25	79	195.24	5.63	923.48	50.2	181.47	2	0	1	1	1	1	0	0	0	0	0	0	1	4	2	2	0	0	0	0	1	0
145	10.4	1	3	3	3	2	3	73	21.72	1	90	24.96	8.8	46	182	3.2	1	7.5	117	0.29	0.59	96	403.45	25.86	3025.86	47.45	38.64	1	0	0	0	0	0	0	0	0	1	0	0	1	2	2	1	0	1	2	0	1	0
146	100.5	0	1	3	3	2	2	53	21.1	1	80	14.07	13.53	37.7	173	1.5	0.3	8.89	247	3	0.43	58	82.33	2.96	731.94	52.7	268.74	2	0	1	1	0	0	0	0	1	0	0	0	1	3	2	1	1	0	2	0	0	1
147	64.1	1	1	3	3	2	4	34	18	1	90	4.08	10.69	43	145	1.5	0.97	1.18	131	1.2	0.19	72	109.17	0.98	128.82	49	789.8	2	0	0	0	0	0	0	0	1	0	0	0	1	3	2	1	0	0	2	0	1	0
148	11.1	1	2	1	1	3	1	70	25.3	5	60	2.13	18.12	40	190	8.4	1.7	10.08	274	3.9	0.68	99	70.26	2.58	708.18	59.5	392.25	2	0	1	1	0	0	0	0	0	1	0	0	1	2	2	2	0	0	2	0	1	1
149	16.1	1	3	1	1	2	2	59	21.88	3	70	2.3	10.67	32	119	7.4	0.6	4.08	329	0.84	0.68	120	391.67	4.86	1598	36.2	144.07	1	1	0	1	0	1	1	0	0	0	0	0	1	4	3	2	0	0	2	0	1	0
150	44.23	1	1	2	3	2	2	70	20.45	1	90	1.58	7.55	40	142	2.7	2.59	4.64	165	1.14	0.55	84	144.74	4.07	671.58	45.7	200.98	1	0	0	1	0	0	0	0	1	1	0	0	2	4	1	1	0	1	2	0	1	1
151	0.2	0	3	2	2	2	2	55	21.45	1	90	5.77	21.85	42	136	8.4	0.9	2.53	313	1.53	0.27	140	204.58	1.65	517.58	49.65	546	1	1	1	1	0	0	1	0	0	0	0	0	1	4	2	2	0	0	0	0	0	0
152	12.3	1	1	3	3	2	2	64	20.72	2	90	8.55	10.54	42	180	2.2	0.8	5.05	163	1.88	0.53	77	86.7	2.69	437.85	51.4	323.51	1	1	0	0	0	1	0	0	1	1	0	0	1	1	2	2	1	0	0	0	1	1
153	2	1	3	2	2	2	2	62	22.49	1	90	100.1	10.76	39	333	8.3	0.9	6.05	363	2.2	0.43	122	165	2.75	998.25	50	318.95	1	1	1	1	0	0	1	1	0	0	0	0	1	4	3	2	0	0	0	0	0	0
154	10.37	1	3	2	2	2	2	54	18.13	4	90	14.97	34.33	42	253	7	0.8	6.35	337	0.86	0.01	101	391.86	7.38	2488.31	46.3	103.18	2	0	1	1	0	1	0	0	0	0	0	0	1	1	3	2	0	0	0	0	1	0
155	24.07	1	2	2	2	2	2	59	22.81	1	90	64.26	15.48	52	196	4.8	1.2	3.2	191	1.44	0.17	85	132.64	2.22	424.44	59.2	534.29	2	0	0	1	0	0	0	0	0	0	0	0	1	1	3	2	0	0	0	0	1	0
156	36.67	0	1	2	3	2	2	50	23.24	2	90	18.37	15.6	42	235	13.6	0.8	4.1	504	1.38	0.88	110	365.22	2.97	1497.39	48.9	328.65	1	0	1	1	1	1	1	0	0	0	0	0	1	3	3	2	0	0	0	0	1	1
157	2.83	1	2	2	1	2	2	43	27.04	20	80	525.7	20.41	47	328	13.3	1.2	6.01	203	1.42	0.55	193	142.96	4.23	859.18	54.1	300.44	1	0	1	1	0	1	1	0	0	0	0	0	1	4	3	2	0	0	0	0	0	0
158	44.37	1	1	3	3	2	2	53	24.34	1	90	1.75	11.38	47	179	2.9	0.9	3.79	230	1.73	0.35	66	132.95	2.19	503.87	55.65	522.37	2	1	0	1	0	1	0	0	0	0	0	0	1	2	2	2	1	0	0	0	1	1
159	25.83	1	1	3	2	2	1	55	18.69	11	80	796	9.62	43	150	3.8	1.2	3.72	177	0.72	0.39	74	245.83	5.17	914.5	46.6	155.45	1	1	0	0	0	1	0	0	0	0	0	0	1	2	2	2	1	0	1	0	1	1
160	21.87	1	1	4	3	1	4	41	27.68	1	80	3.81	20.84	45	152	1.7	0.6	4.83	253	1.72	0.57	69	147.09	2.81	710.46	53.6	443.27	1	1	0	0	0	0	0	0	0	0	0	0	1	2	1	1	1	0	2	0	1	0
161	23.07	1	1	2	3	2	2	54	19.92	1	90	173	15.6	46	155	7.9	1.1	3.76	224	1.59	0.31	72	140.88	2.36	529.71	53.95	388.27	2	0	1	1	0	1	0	0	0	0	0	0	1	4	2	2	0	0	2	0	1	1
162	17.5	1	1	3	3	2	2	49	23.01	1	80	2.23	13.16	43	266	2.1	0.7	3.68	310	1.78	0.4	56	174.16	2.07	640.9	51.9	477.99	2	0	1	1	1	0	1	0	1	0	0	0	1	2	3	2	1	0	0	0	1	1
163	13.2	0	1	4	3	1	4	52	25.99	1	90	11.56	49	38.7	219	3.7	0.9	4.35	245	2.42	0.34	96	101.24	1.8	440.39	50.8	558.79	1	0	0	0	0	0	0	0	0	0	0	0	1	1	2	1	1	1	2	0	1	0
164	31	1	3	2	2	2	2	63	17.92	2	90	18.69	10.51	45	145	4.2	2.4	2.58	566	1.25	0.55	82	452.8	2.06	1168.22	51.25	391.46	1	1	1	1	0	0	0	0	0	0	0	0	1	4	2	2	0	0	0	0	1	0
165	18.3	0	2	2	2	2	2	49	27.53	2	90	1.95	12.21	46	209	3.2	0.4	3.02	221	1.68	0.22	91	131.55	1.8	397.27	54.4	703.54	2	0	1	1	0	0	0	0	0	0	0	0	1	3	3	2	0	1	0	0	1	0
166	28.47	1	1	3	3	2	2	57	20.31	1	90	3.39	10.79	45	132	2.8	2.3	2.62	222	2.47	0.3	66	89.88	1.06	235.48	57.35	862.22	1	0	0	1	0	0	0	0	0	0	0	0	1	2	3	1	1	0	0	0	0	1
167	37.47	0	1	4	4	1	4	47	19.14	1	90	2.06	11.3	48	166	1.1	0.8	2.47	215	0.98	0.15	58	219.39	2.52	541.89	52.9	364.57	2	0	0	0	0	0	0	0	0	0	0	0	1	1	0	1	1	0	2	0	1	1
168	37.3	0	1	3	2	2	2	69	25.44	1	90	10.64	9.74	42	127	6	0.4	4.72	206	2.18	0.32	90	94.5	2.17	446.02	52.9	492.39	2	0	1	1	0	0	0	0	0	0	0	0	1	2	1	1	1	1	0	0	1	0
169	7	0	1	4	3	1	4	49	20.76	2	90	2.18	19.29	38	237	6.3	2.4	3.19	110	1.3	0.68	94	84.62	2.45	269.92	44.5	321.99	1	1	0	0	0	0	0	0	0	0	0	0	1	2	2	2	1	0	2	0	1	0
170	53.47	0	1	4	4	1	4	40	25.81	1	90	26.52	12.53	47	176	1.4	0.7	4.44	266	2.55	0.33	133	104.31	1.74	463.15	59.75	697.17	2	0	0	0	0	0	0	0	0	0	0	0	1	4	2	1	1	0	0	0	0	1
171	25.1	0	3	3	2	2	1	61	22.49	9	90	5.21	14.65	44	164	3.3	1.1	6.98	172	1.15	0.67	97	149.57	6.07	1043.97	49.75	163.02	1	1	1	1	0	0	0	0	0	0	0	0	1	4	3	2	1	1	0	0	1	0
172	2.1	1	3	2	2	2	2	55	22.58	1	90	37.68	13.88	41	230	8.8	7.2	5.16	125	1.22	0.44	113	102.46	4.23	528.69	47.1	218.86	1	1	1	1	0	1	0	0	0	0	0	0	1	3	2	2	0	1	0	0	1	0
173	16.07	0	2	3	2	2	2	44	23.39	3	80	20.38	13.37	45	176	2.2	0.8	9.07	165	1.18	0.74	142	139.83	7.69	1268.26	50.9	136.87	1	1	1	1	0	1	0	0	0	0	0	0	1	2	3	2	1	0	1	0	1	0
174	16.17	1	2	3	2	2	2	61	24.67	1	80	2.13	15.96	45	192	2.5	0.8	3.82	257	1.16	0.22	96	221.55	3.29	846.33	50.8	337.43	2	0	0	1	0	0	0	0	0	0	0	0	1	1	1	1	1	0	0	0	1	0
175	5.73	1	2	2	3	2	2	58	18.37	1	90	14.36	15.63	39	193	25.2	331.9	4.49	99	0.87	0.31	82	113.79	5.16	510.93	43.35	138.84	1	1	1	1	0	1	0	0	0	0	0	0	2	2	2	2	0	1	1	0	1	1
176	5.93	1	2	2	2	2	3	43	22.1	1	90	4.83	10.28	49	170	4.7	1.1	2.11	209	1.13	0.2	72	184.96	1.87	390.26	54.65	579.09	1	0	0	1	0	1	0	0	0	0	0	0	1	1	3	2	0	1	0	0	1	0
177	44.73	0	2	2	1	3	2	47	18.43	1	50	2.81	12.78	49	196	2.6	1.1	4.38	322	2.99	0.3	76	107.69	1.46	471.69	63.95	618.54	2	0	0	1	0	0	0	0	0	1	0	0	1	3	2	1	1	0	1	0	1	0
178	9.8	1	3	2	2	2	1	62	19.03	4	90	206.3	24.67	43	244	7.7	0.5	4.87	214	1.59	0.5	82	134.59	3.06	655.46	50.95	267.42	1	1	1	1	0	1	0	0	1	0	0	0	1	1	2	2	0	0	2	0	1	0
179	37.2	1	1	3	3	2	3	45	17.07	1	90	14.83	11.09	45	114	4.6	1.3	2.27	209	1.79	0.29	48	116.76	1.27	265.04	53.95	604.84	2	0	0	1	0	0	0	0	0	0	0	0	1	2	1	1	1	0	1	0	1	1
180	32.33	1	2	2	2	2	3	49	20.42	1	90	2.45	10.98	44	142	3.6	0.7	2.46	268	1.04	0.31	97	257.69	2.37	633.92	49.2	379.11	2	0	0	1	0	0	0	0	0	0	0	0	1	2	2	1	0	1	0	0	1	0
181	15.33	1	2	2	2	3	1	71	17.94	1	40	45.07	13.46	47	244	6.6	0.5	3.18	326	1.4	0.13	154	232.86	2.27	740.49	54	371.44	2	0	1	1	0	1	0	0	0	1	0	1	1	4	1	2	1	0	1	0	0	1
182	46.13	1	3	2	2	2	2	65	23.66	1	90	2.85	12.06	39	167	4.1	0.8	4.75	242	1.7	0.63	92	142.35	2.79	676.18	47.5	330.73	1	1	1	1	0	0	0	0	0	1	0	0	1	2	2	1	0	1	2	0	1	0
183	30.7	1	3	3	2	2	2	63	17.65	3	90	33.18	10.14	45	134	3.3	1	6.25	325	2.49	0.55	51	130.52	2.51	815.76	57.45	316.43	1	1	0	1	0	0	0	0	0	1	0	0	1	2	2	2	1	0	1	0	1	0
184	56.2	0	1	3	2	2	3	48	24.8	1	90	1.99	14.55	50	158	2.5	0.9	1.69	145	1.42	0.15	63	102.11	1.19	172.57	57.1	1042.02	1	0	0	1	0	0	0	0	0	0	0	0	1	2	2	1	1	1	2	0	1	0
185	33.47	1	2	2	2	2	2	53	26.77	20	90	1.13	11.59	46	150	2.1	0.9	4.33	223	2.72	0.42	51	81.99	1.59	355	59.6	774.48	1	1	1	1	0	1	0	0	0	0	0	0	1	4	3	2	0	0	1	0	0	0
186	32.97	1	2	2	3	2	1	65	26.77	4	80	8.03	12.06	44	132	5	0.9	6.15	330	1.67	0.42	58	197.6	3.68	1215.27	52.35	320.08	1	1	0	1	0	1	0	0	0	1	0	1	1	2	1	2	0	0	1	0	1	1
187	23.1	1	2	2	2	2	2	52	23.05	1	90	19.4	20.41	44	168	2.2	0.9	4.19	162	2.54	0.34	116	63.78	1.65	267.24	56.7	614.67	1	1	1	1	0	0	0	0	0	0	0	0	1	4	2	1	0	0	0	0	1	0
188	3.73	0	1	2	2	2	1	70	16.26	19	90	98.21	17.98	45	328	14.9	1	3.47	266	2.54	0.64	362	104.72	1.37	363.39	57.7	534.09	1	0	1	1	0	1	0	0	0	1	0	0	1	2	2	2	0	0	1	0	0	1
189	76.23	0	1	4	4	1	4	45	22.04	1	80	1.37	10.24	46	129	3.3	0.9	2.05	156	1.41	0.3	72	110.64	1.45	226.81	53.05	699.2	2	0	0	0	0	0	0	0	0	0	0	0	1	1	0	1	1	0	1	0	1	1
190	8.8	0	2	2	2	2	2	64	20.8	1	90	10.1	21.52	42	236	47.9	13.2	4.29	437	1.26	0.74	126	346.83	3.4	1487.88	48.3	256.94	1	1	0	1	0	0	0	0	0	0	0	0	2	4	3	1	0	0	0	0	1	0
191	12.4	1	1	2	3	2	2	48	20.31	2	90	6.33	13.46	46	330	3.6	0.9	3.34	258	2.27	0.37	94	113.66	1.47	379.61	57.35	635.55	1	1	1	1	0	1	0	1	1	0	0	0	1	2	0	2	0	0	1	0	1	1
192	49.47	1	1	4	2	1	2	41	25.32	8	80	0.93	8.51	45	142	2.5	2.6	2.89	238	2.66	0.3	82	89.47	1.09	258.58	58.3	1045.32	2	0	0	0	0	0	0	0	1	0	0	0	1	2	1	2	1	1	1	0	1	0
193	45.13	1	2	2	2	2	1	70	24.24	6	80	350.3	15.23	46	222	12.4	0.6	4.62	272	2.64	0.3	78	103.03	1.75	476	59.2	637.17	2	0	1	1	0	0	1	0	0	0	0	0	1	2	2	2	0	0	0	0	1	0
194	15.7	1	3	2	2	2	2	60	26.13	3	90	65.63	11.51	41	263	2.5	1	7.15	188	1.23	0.65	56	152.85	5.81	1092.85	47.15	184.39	1	0	1	1	0	0	0	0	1	0	0	0	1	3	2	2	0	0	1	0	0	0
195	10.77	1	3	2	1	2	2	43	24.49	15	80	19.63	19.74	46	220	5.6	0.4	4.66	235	1.49	0.22	75	157.72	3.13	734.97	53.45	359.92	1	0	1	1	0	0	0	0	1	0	0	0	1	1	2	2	0	0	1	0	0	0
196	29.7	1	1	3	2	2	2	56	24.54	2	90	3.21	13.25	46	195	3.4	0.8	6.77	150	1.35	0.37	95	111.11	5.01	752.22	52.75	225.32	1	0	0	1	0	0	0	0	0	0	0	0	1	1	3	2	1	1	1	0	1	0
197	40.1	0	1	2	3	2	2	64	20.96	1	90	1495	13.94	42	449	19.8	1.1	3.47	229	1.02	0.36	108	224.51	3.4	779.05	47.1	258.92	1	0	1	1	0	1	1	0	0	0	0	0	1	3	1	2	0	0	0	0	0	1
198	2.07	1	3	1	1	3	1	72	23.83	3	60	620.4	12.85	42	247	68	3.2	4.7	240	2.06	0.45	80	116.5	2.28	547.57	52.3	438.97	1	1	0	1	0	1	1	1	1	0	0	0	1	1	2	2	0	0	1	0	1	0
199	44.93	0	1	4	4	1	4	39	27.64	2	90	1.13	9.75	44	223	0.9	0.6	2.52	194	0.7	0.42	78	277.14	3.6	698.4	47.5	337.82	2	0	0	0	0	0	0	0	1	0	0	0	1	2	2	2	1	1	2	0	1	1
200	52.77	0	1	4	4	1	4	39	22.6	1	90	2.08	11.03	47	195	4	0.9	3.11	224	2.23	0.39	57	100.45	1.39	312.39	58.15	764.17	1	1	0	0	0	0	0	0	0	0	0	0	1	2	3	1	1	1	0	0	1	1
201	0.23	0	2	3	3	2	2	70	22.59	2	90	3.84	12.24	45	138	3.2	1.2	5.88	221	3.04	0.39	51	72.7	1.93	427.46	60.2	526.71	1	1	0	0	0	0	0	0	1	1	0	0	1	2	2	2	0	0	2	0	0	0
202	15.43	1	3	1	2	3	1	51	16.9	4	60	71.24	14.13	49	227	5	0.4	6.23	250	1.02	0.05	90	245.1	6.11	1526.96	54.1	135.53	1	1	1	1	0	0	0	0	1	1	0	0	1	2	2	2	0	0	1	0	0	0
203	6.5	1	3	2	2	2	2	50	26.04	1	90	14.64	23.05	38	224	6.6	1.7	9.88	374	1.59	0.08	88	235.22	6.21	2323.97	45.95	159.34	2	0	0	1	0	1	0	0	0	0	0	0	1	3	2	2	0	1	2	0	1	0
204	13.67	0	2	2	3	2	2	66	20.96	2	90	43.37	17.95	40	229	13	1.6	4.94	240	2.15	0.58	61	111.63	2.3	551.44	50.75	364.52	1	1	0	1	0	1	0	0	0	0	0	0	1	4	2	2	0	0	1	0	1	1
205	46.63	0	1	3	2	2	2	49	22.43	11	90	31.36	13.46	44	140	3.5	0.4	2.53	230	1.35	0.01	108	170.37	1.87	431.04	50.75	527.76	2	0	1	1	0	1	0	0	0	0	0	0	1	4	2	2	1	1	0	0	1	0
206	7.3	0	1	2	2	2	2	53	19.27	3	70	5.4	12.81	48	177	4.3	0.6	4.79	394	1.37	0.43	84	287.59	3.5	1377.56	54.85	264.27	2	0	0	0	0	1	0	0	1	1	0	0	1	2	0	2	1	0	1	0	1	1
207	46.77	0	1	2	2	2	2	75	18.42	1	90	233.3	19.98	46	913	11.6	1.3	4.62	227	2.83	0.59	846	80.21	1.63	370.58	60.15	519.83	1	1	0	0	0	1	0	0	0	0	0	0	1	1	0	2	0	0	0	0	0	0
208	17.97	1	1	2	3	2	2	61	21.88	3	90	261.3	20.37	50	313	17.6	0.6	3.74	330	1.59	0.36	206	207.55	2.35	776.23	57.95	465.53	2	0	0	1	1	1	0	0	0	0	0	0	1	4	3	2	0	0	0	0	0	1
209	7.77	1	2	2	3	2	2	48	26.81	5	90	11.33	15.17	43	349	4	2.4	9.58	642	2	1.02	132	321	4.79	3075.18	53	240.67	2	0	0	1	1	1	0	0	1	1	0	0	1	3	3	2	0	0	1	0	0	1
210	1.33	1	3	2	2	2	2	52	23.44	3	90	18.4	13.57	43	166	14.3	1.9	4.26	464	1.7	0.4	60	272.94	2.51	1162.73	51.5	401.56	2	0	0	1	0	0	1	0	0	0	0	0	1	4	3	2	0	0	0	0	0	0
211	19.5	1	3	2	2	2	1	62	24.22	5	90	2.35	11.77	42	205	4.7	1.1	8.32	215	1.76	0.9	90	122.16	4.73	1016.36	50.8	215.06	1	1	0	1	0	0	0	0	1	0	0	0	1	3	2	2	0	0	1	0	0	0
212	7.13	1	3	2	1	2	2	48	20.29	9	80	28.99	11.78	46	164	3.7	0.3	9.84	182	0.63	0.42	83	288.89	15.62	2842.67	49.15	59.75	1	1	1	1	0	0	0	0	1	0	0	0	1	4	3	2	0	0	1	0	0	0
213	3.07	1	2	2	1	3	1	77	23.44	9	60	838.7	34.33	36	233	15.1	0.6	7.31	276	1.29	0.46	78	213.95	5.67	1564	42.45	148.83	1	0	1	1	0	1	0	0	0	0	0	0	1	2	0	2	1	0	0	0	1	0
214	6.4	1	3	2	2	2	3	35	21.38	1	90	4.26	29.71	51	206	8.4	17.8	5.56	172	0.67	0.08	153	256.72	8.3	1427.34	54.35	131.37	1	0	1	1	0	0	1	1	1	1	0	0	1	4	3	2	0	0	1	0	1	0
215	5.93	1	2	3	2	2	2	47	20.4	4	80	20.76	12.06	41	164	21.2	1.4	7.79	390	3.68	0.79	111	105.98	2.12	825.57	59.4	394.53	2	0	0	1	0	1	1	0	1	0	0	0	1	0	2	2	1	0	1	0	1	0
216	2.5	1	1	4	3	1	4	44	22.06	1	90	1.96	10.47	44	118	1.9	0.7	2.13	264	1.96	0.25	61	134.69	1.09	286.9	53.8	890.5	2	0	0	0	0	0	0	0	0	0	0	0	1	2	0	1	1	0	1	0	1	0
217	3.77	1	3	2	2	2	2	62	20.76	1	90	77.13	16.79	38	178	2	0.5	6.48	411	0.9	0.64	82	456.67	7.2	2959.2	42.5	109.57	2	0	1	1	0	0	0	0	1	0	0	0	1	3	3	1	0	0	1	0	0	0
218	7.67	1	2	2	2	2	2	56	19.82	1	80	4.87	23.1	41	194	40.4	0.8	6.02	259	1.61	0.53	90	160.87	3.74	968.43	49.05	217.28	1	1	0	1	0	0	0	0	1	0	0	0	2	3	3	2	0	0	1	0	1	0
219	6	1	3	3	3	2	3	75	15.5	1	90	3.44	14.02	45	210	5.2	0.7	3.42	154	0.4	0.07	98	385	8.55	1316.7	47	81.58	1	1	0	0	0	0	0	0	1	0	0	0	1	2	2	1	0	0	2	0	0	0
220	6.8	1	3	2	2	2	1	62	27.53	9	90	4.81	14.51	35	127	3.3	0.3	5.78	227	1.03	0.19	79	220.39	5.61	1273.84	40.15	171.76	2	0	1	1	0	0	0	0	1	0	0	0	1	4	2	2	0	0	1	0	1	0
221	9.77	0	1	3	3	1	4	38	18.73	1	70	71.17	10.44	49	152	3.5	0.4	4.42	231	0.75	0.03	64	308	5.89	1361.36	52.75	155.82	2	0	0	0	0	0	0	0	1	0	0	0	1	1	0	1	1	0	0	0	0	1
222	2.1	1	3	1	1	3	1	65	23.07	9	60	286.1	15.38	33	177	2	0.2	1.73	181	1.28	0.31	40	141.41	1.35	244.63	39.4	563.93	2	0	1	1	0	0	1	0	1	0	0	0	1	2	2	2	0	0	0	0	1	0
223	19.77	1	3	2	2	2	2	64	25.71	1	90	95.15	20.06	35	279	31.9	3.7	19.13	289	1.64	0.73	79	176.22	11.66	3371.08	43.2	77.17	1	0	0	1	1	1	1	0	1	0	0	0	1	2	3	2	0	0	0	0	0	0
224	2.3	1	3	2	2	2	2	61	18.36	2	90	11.46	21.52	35	253	20.1	0.8	4.38	228	1.46	0.61	92	156.16	3	684	42.3	214.2	1	1	1	1	0	1	0	0	0	0	0	0	1	4	3	2	0	0	0	0	0	0
225	5.6	1	2	2	2	2	2	57	22.04	1	90	44.74	11.14	47	191	2.6	0.7	2.32	225	2.52	0.19	80	89.29	0.92	207.14	59.6	1125.96	2	0	0	1	0	0	0	0	0	1	0	0	1	2	2	2	0	0	0	0	0	0
226	3.57	1	3	2	2	2	1	55	20.76	4	80	181.3	14.4	37	152	9.3	6.8	5.66	155	0.57	0.44	62	271.93	9.93	1539.12	39.85	77.35	1	1	1	1	1	0	0	0	1	0	0	0	1	2	3	2	0	0	0	0	1	0
227	44.2	0	2	2	1	2	2	44	22.31	6	80	91.48	104.8	41	233	2.1	0.6	5.09	143	1.26	0.52	111	113.49	4.04	577.67	47.3	226.41	1	0	1	1	1	1	1	0	0	0	0	0	1	4	3	2	0	0	1	0	1	0
228	4.03	1	3	2	2	2	2	44	20.07	1	80	6.09	262.1	41	453	32.1	0.5	5.19	231	1.17	0.47	217	197.44	4.44	1024.69	46.85	185.33	1	1	1	1	1	1	0	0	1	0	0	0	1	4	3	2	0	0	1	0	1	0
229	0.37	1	2	2	1	2	2	34	20.32	9	80	3753	39.66	40	315	24	0.6	4.8	237	1.84	0.62	148	128.8	2.61	618.26	49.2	311.42	1	1	1	1	0	1	0	0	0	0	0	0	1	4	3	2	0	0	0	0	0	0
230	15.4	1	3	2	2	2	2	53	21.45	9	90	31.82	14.11	51	192	5	1.3	5.06	339	2.51	0.51	96	135.06	2.02	683.4	63.55	541.56	1	1	0	1	0	1	1	0	0	0	0	0	1	3	3	2	0	0	0	0	0	0
231	2.07	1	3	2	2	2	1	65	20.57	5	90	109.4	15.79	36	238	17.3	0.8	10.23	363	1.39	0.4	99	261.15	7.36	2671.58	42.95	100.61	1	1	1	1	0	0	0	0	1	0	0	0	1	4	3	2	0	0	0	0	0	0
232	3.07	1	3	2	2	2	2	60	21.22	2	90	12.41	41.96	42	230	5.2	0.7	4.57	306	1.35	0.19	72	226.67	3.39	1035.87	48.75	262.9	1	1	1	1	0	0	0	0	0	0	0	0	1	4	3	2	0	0	0	0	1	0
233	2.27	1	3	2	2	2	1	69	22.23	18	90	1707	14.02	29	345	32.1	0.5	11.58	410	1.21	0.75	142	338.84	9.57	3923.8	35.05	67.36	1	1	1	1	1	0	1	1	0	0	0	0	1	2	3	2	0	0	0	0	1	0
234	3.03	0	3	2	1	2	1	80	28.52	5	90	106.2	14.95	41	218	15.9	1.5	5.76	294	1.65	0.65	66	178.18	3.49	1026.33	49.25	335.05	1	1	1	1	0	0	0	0	0	0	0	0	1	3	2	2	0	0	0	0	0	0
235	12.8	1	2	2	2	2	2	48	22.89	1	80	1.85	12.67	41	259	2.7	7.8	12.85	197	2.81	0.76	48	70.11	4.57	900.87	55.05	205.36	2	0	1	1	0	0	0	0	1	0	0	0	2	2	0	2	0	0	1	0	0	0
236	27.1	1	2	2	3	2	2	57	22.03	8	90	31.99	33.12	45	299	7	0.7	5.67	229	1.9	0.35	127	120.53	2.98	683.38	54.5	332.67	2	0	0	1	0	1	0	0	0	0	0	0	1	2	2	2	0	0	1	0	0	1
237	1.3	1	3	1	1	2	1	51	25.71	12	70	2.99	161.9	36	380	4.7	0.4	9.08	223	0.84	0.54	83	265.48	10.81	2410.52	40.2	85.62	1	1	0	1	0	1	0	1	1	1	0	0	1	4	2	2	0	0	0	0	0	0
238	5.07	1	3	2	2	2	2	58	20.96	1	80	3.12	9.77	42	173	2.2	0.8	6.75	186	0.89	0.05	83	208.99	7.58	1410.67	46.45	116.14	1	1	0	1	0	0	0	0	1	1	0	0	1	1	2	1	0	0	0	1	1	0
239	6.7	1	3	1	1	2	2	67	28.54	1	70	1514	9.36	40	176	9.5	0.6	6.93	239	0.9	0.19	71	265.56	7.7	1840.3	44.5	148.26	1	1	0	1	0	0	1	0	0	1	0	0	1	2	3	2	0	0	0	0	0	0
240	11.77	1	2	2	2	3	2	52	20.76	3	60	31.22	7.59	37	99	2.7	0.7	6.1	280	1.18	0.05	88	237.29	5.17	1447.46	42.9	148.57	1	1	0	0	0	0	0	0	1	1	0	0	1	2	0	2	0	0	0	0	0	0
241	10.6	1	2	2	2	2	2	55	21.48	1	90	1.79	8.27	37	171	5.3	0.6	13.58	209	2.45	0.46	74	85.31	5.54	1158.46	49.25	143.46	1	1	0	1	0	0	0	0	1	1	0	0	1	1	0	1	0	0	0	1	0	0
242	3.9	1	2	2	2	2	2	65	19.29	1	80	2.06	20.9	44	178	4	0.5	7.43	118	1.09	0.38	54	108.26	6.82	804.35	49.45	124.45	1	0	0	1	0	0	0	0	1	1	0	0	1	2	1	1	0	0	0	0	0	0
243	4.87	1	3	1	1	3	1	62	25.14	3	60	39.64	11.34	33	137	5.9	0.8	10.04	92	1.28	0.23	61	71.88	7.84	721.63	39.4	105.82	1	0	0	1	0	0	0	0	0	1	0	0	1	2	2	2	0	0	0	0	0	0
244	34.73	0	3	2	2	2	2	57	20.7	4	90	9.44	17.05	37	138	10.5	0.6	5.42	334	2.47	1.24	58	135.22	2.19	732.91	49.35	349.73	1	1	1	1	0	0	1	0	1	0	0	0	1	2	2	2	0	0	0	0	0	0
245	24.27	1	2	2	2	2	2	50	17.58	1	90	2.34	21.4	47	201	4.5	0.3	3.89	305	1.51	0.23	77	201.99	2.58	785.73	54.55	320.26	2	0	0	1	0	0	0	0	0	0	0	0	1	3	2	1	0	0	0	0	1	0
246	14	0	1	3	3	2	3	44	17.51	1	90	2.38	10.4	50	124	1.7	0.8	6.67	381	1.36	0.37	81.3	280.15	4.9	1868.58	56.8	178.67	2	0	0	1	0	0	0	0	0	0	0	0	1	2	1	1	1	0	0	0	0	1
247	34.77	0	2	3	2	2	1	61	24.77	10	90	35.4	13.05	46	172	3	0.9	9.68	197	1.3	0.81	94	151.54	7.45	1466.89	52.5	152.94	1	0	1	1	0	0	0	0	0	0	0	0	1	4	3	2	1	0	0	0	0	0
248	13.5	1	1	3	3	2	2	44	25.71	3	90	9.5	19.1	44	169	2.5	0.4	3.48	302	1.42	0.34	70	212.68	2.45	740.11	51.1	461.73	2	0	0	1	0	0	0	0	0	0	0	0	1	4	3	2	1	1	0	0	1	1
249	17.33	1	1	3	2	2	3	49	18.73	1	90	5.48	10.5	41	177	12.5	0.3	10.9	281	1.32	0.29	50	212.88	8.26	2320.38	47.6	92.97	1	0	0	0	0	1	0	0	0	0	0	0	1	2	0	2	1	0	2	0	1	0
250	5.73	1	3	2	2	2	2	68	19.84	2	90	2.27	12.07	45	184	6.4	1	2.86	207	1.04	0.32	136	199.04	2.75	569.25	50.2	324.65	1	1	1	1	0	0	0	0	0	0	0	0	1	2	2	2	0	1	1	0	1	0
251	6.07	0	2	2	2	2	2	34	22.03	19	90	1707	66.04	39	1622	43.2	0.6	8.97	252	1.51	1.28	317	166.89	5.94	1496.98	46.55	144.64	1	1	1	1	1	1	1	1	0	0	0	0	1	4	3	2	0	0	0	0	0	0
252	16.4	1	1	4	4	1	2	54	20.76	5	90	3.06	39.66	45	193	3.8	1.2	5.62	243	1.16	0.06	81	209.48	4.84	1177.29	50.8	193.02	1	1	0	0	0	0	0	0	0	0	0	0	1	3	2	2	1	0	0	0	1	1
253	4.77	0	2	2	2	2	2	48	21.51	9	90	53.74	15.54	42	216	23.9	0.5	3.77	319	1.61	0.52	73	198.14	2.34	746.98	50.05	386.08	2	0	1	1	0	1	0	0	0	0	0	0	1	2	2	2	0	0	0	0	1	0
254	6.13	1	2	2	2	2	2	31	23.18	14	90	3.12	18.32	36	189	21.2	1	7.13	325	1.6	0.54	103	203.13	4.46	1448.28	44	187.1	1	1	1	1	0	0	0	0	0	0	0	0	1	3	2	2	0	0	0	0	1	0
255	28.23	1	3	3	2	2	2	52	23.18	1	90	0.9	20.46	36	180	3.2	1.1	10.45	335	1.71	0.66	76	195.91	6.11	2047.22	44.55	136.58	1	1	0	1	0	0	0	0	0	0	0	0	1	1	2	2	1	0	0	0	1	0
256	9.43	1	1	3	3	2	2	59	21.88	1	90	13.65	11.77	43	213	1.7	1.3	2.95	319	1.58	0.35	125	201.9	1.87	595.6	50.9	503.12	2	0	0	0	0	0	0	0	0	0	0	0	1	3	0	2	1	0	0	0	1	1
257	0.77	1	3	2	2	2	2	55	19.03	3	90	21.02	26.92	43	738	67.3	0.43	3.75	356	1.36	0.54	98	261.76	2.76	981.62	49.8	296.48	1	1	0	1	0	1	0	0	0	0	0	0	2	4	2	2	0	0	0	0	0	0
258	8.33	1	2	3	2	2	2	63	23.03	1	90	7.22	14.51	46	216	3.5	1.5	2.89	203	2.31	0.32	60	87.88	1.25	253.97	57.55	847.5	1	1	1	1	0	0	0	0	0	0	0	0	1	2	1	1	1	0	0	0	1	0
259	6.8	0	2	2	2	2	2	54	29.76	5	90	176.2	8.97	47	197	4.5	1	5.27	205	2.61	0.49	111	78.54	2.02	413.93	60.05	692.44	1	1	0	1	0	1	0	0	0	0	0	0	1	4	3	2	0	0	0	0	1	0
260	20.77	1	3	3	2	2	2	72	24.73	1	90	83.07	21.04	41	362	16.3	1.3	4.76	153	1.57	0.75	82	97.45	3.03	463.87	48.85	334.63	1	1	1	1	0	0	0	0	0	0	0	0	1	4	3	2	1	0	0	0	1	0
261	39.37	0	1	4	4	1	4	55	23.88	1	90	4.08	13.61	46	191	1.9	2.1	4.31	204	2.98	0.39	65	68.46	1.45	295.05	60.9	757.57	1	0	0	0	0	0	0	0	0	0	0	0	1	1	2	1	1	0	1	0	1	0
262	32.93	0	2	3	2	2	2	54	21.56	5	90	1.79	13.93	43	124	2.5	0.4	6.2	340	1.69	0.43	122	201.18	3.67	1247.34	51.45	252.61	1	1	0	1	0	0	0	0	0	0	0	0	1	1	2	2	1	0	0	0	1	0
263	77.7	0	1	2	3	2	2	38	17.99	16	90	13.19	16.23	55	148	2.5	0.8	2.97	174	1.65	0.2	122	105.45	1.8	313.2	63.25	549.69	1	0	1	1	0	1	0	0	0	0	0	0	1	2	3	2	0	0	0	0	1	1
264	48.57	1	2	3	1	2	1	82	20.42	6	90	50.9	10.73	45	186	4.1	3	2.12	213	1.77	0.41	54	120.34	1.2	255.12	53.85	765.75	1	0	0	0	0	0	0	0	0	0	0	0	1	2	0	2	1	0	0	0	0	0
265	2.43	0	3	2	2	2	2	46	19.15	6	90	1.7	8.3	50	174	14.9	0.2	8.04	403	1.14	0.25	114	353.51	7.05	2842.21	55.7	135.82	2	0	0	1	0	0	0	0	0	0	0	0	1	4	2	2	0	1	2	0	1	0
266	3.37	1	3	2	2	2	1	63	19.59	18	90	1088	27.73	44	217	17	0.3	3.3	244	1.61	0.34	132	151.55	2.05	500.12	52.05	420.47	1	1	1	1	0	1	0	0	0	0	0	0	1	3	3	2	0	0	0	0	0	0
267	2.7	0	3	3	2	2	2	60	24.62	12	90	14.79	14.43	44	198	3.4	0.6	6.07	189	0.21	0.52	107	900	28.9	5463	45.05	37.48	1	1	1	1	0	0	1	0	0	0	0	0	2	1	3	2	1	0	2	0	1	0
268	28.6	0	1	3	2	2	2	60	30.12	2	90	5.56	11.26	44	163	1.8	1	4.85	212	2.13	0.47	112	99.53	2.28	482.72	54.65	581.26	1	1	0	0	0	0	0	0	0	0	0	0	1	2	0	2	1	0	1	0	1	0
269	6.5	1	1	2	3	2	2	58	25.86	3	90	8.83	14.97	46	135	3.6	0.97	6.24	312	3.14	0.69	103	99.36	1.99	620.03	61.7	597.77	1	1	1	1	0	0	0	0	0	0	0	0	1	3	2	2	0	0	0	0	1	1
270	30.33	1	1	3	3	2	2	52	23.83	1	90	28.83	11.26	44	199	5.6	0.3	3.32	354	2.25	0.49	75	157.33	1.48	522.35	55.25	708.46	2	0	0	1	0	0	0	0	0	0	0	0	1	2	2	1	1	0	0	0	1	0
271	29.57	0	1	3	2	2	3	40	27.11	1	90	4.5	11	49	163	1.5	0.6	5.58	414	2.24	0.39	66	184.82	2.49	1031.3	60.2	533.49	2	0	0	1	0	0	0	0	0	0	0	0	1	1	1	1	1	0	0	0	1	0
272	43.17	0	1	3	2	2	2	43	30.85	2	90	9.94	21.85	47	190	2.1	0.9	4.79	170	2.91	0.52	68	58.42	1.65	279.83	61.55	878.76	1	1	1	1	0	0	0	0	0	0	0	0	1	2	0	2	1	0	1	0	1	0
273	46.03	0	1	3	3	2	2	48	29.07	3	90	1.43	20.9	52	178	2.5	0.9	5.12	214	2.79	0.51	103	76.7	1.84	392.72	65.95	821.54	1	0	0	0	0	0	0	0	0	0	0	0	1	2	0	2	1	0	1	0	1	0
274	1.67	0	2	3	2	2	2	50	25.46	1	90	31.15	17.4	45	167	4.5	0.6	7.97	304	1.54	0.56	80	197.4	5.18	1573.3	52.7	221.18	1	1	1	1	0	0	0	0	0	0	0	0	1	3	3	2	1	1	0	0	1	0
275	49.33	1	1	2	3	2	2	40	22.86	2	90	114.7	11.26	39	150	6.5	0.8	4.54	234	2.17	0.1	49	107.83	2.09	489.57	49.85	426.57	1	1	0	1	0	1	1	0	0	0	0	0	1	2	3	2	0	0	0	0	1	0
276	16.27	1	1	4	3	1	4	45	26.93	1	90	2.31	8.48	45	149	7.2	0.5	1.75	224	1.96	0.17	62	114.29	0.89	200	54.8	1361.63	2	0	0	0	0	0	0	0	0	0	0	0	1	2	0	1	1	0	0	0	1	0
277	13.07	1	3	2	2	2	2	54	20.28	3	90	89.87	12.14	46	151	0.9	1.64	4.55	349	1.7	0.33	90	205.29	2.68	934.09	54.5	348.09	1	1	1	1	0	0	0	0	0	0	0	0	1	2	2	2	0	0	0	0	0	0
278	80.17	0	1	3	2	2	2	62	20.76	1	90	2.23	12	41.4	169	4.2	1.41	2.65	159	1.54	0.27	115	103.25	1.72	273.6	49.1	499.69	1	1	0	0	0	0	1	0	0	0	0	0	1	1	0	2	1	0	2	0	1	0
279	0.23	0	3	2	2	2	2	53	17.26	1	90	36.6	73.53	38	198	12.8	0.9	4.57	290	1.67	0.44	98	173.65	2.74	793.59	46.35	239.37	2	0	0	1	0	1	0	0	0	0	0	0	1	3	3	2	0	0	0	0	0	0
280	1.87	0	1	3	2	2	2	54	25.65	1	90	47.27	11.81	50	221	2.2	1.4	6.67	217	1.7	0.4	83	127.65	3.92	851.41	58.5	327.17	2	0	0	1	0	0	0	0	0	0	0	0	1	1	1	1	1	0	0	0	1	0
281	20.67	1	1	4	3	1	4	41	20.76	1	90	18.83	9.08	43	112	3.5	0.4	7.13	352	4.57	0.53	52	77.02	1.56	549.18	65.85	572.23	1	1	0	0	0	0	0	0	1	0	0	0	1	2	0	1	1	0	0	1	1	0
282	23.2	1	2	3	2	2	2	47	21.41	2	90	81.39	14.16	41	157	6.2	0.7	4.37	318	1.62	0.41	74	196.3	2.7	857.81	49.1	325.11	2	0	1	1	0	0	0	0	0	0	0	0	1	2	2	2	1	0	0	0	1	0
283	56.2	0	1	3	3	2	3	43	25.15	1	90	4.14	17.08	45	161	2.7	1.1	8.39	264	1.64	0.52	62	160.98	5.12	1350.59	53.2	221.04	1	0	1	1	0	0	0	0	0	0	0	0	1	3	0	2	1	0	0	0	1	1
284	39.8	1	1	4	3	1	4	54	21.77	1	90	18.34	15.48	34	181	3.6	0.8	6.85	193	1.42	0.78	222	135.92	4.82	931.02	41.1	153.56	1	1	0	0	0	0	0	0	0	0	0	0	1	1	0	1	1	0	0	0	1	0
285	7.43	1	2	3	2	2	2	66	26.45	1	90	5.28	14.01	45	151	12.8	0.8	6.28	145	1.03	0.26	65	140.78	6.1	884.08	50.15	195.12	1	0	0	1	0	0	0	0	0	0	0	0	2	1	1	1	1	0	0	0	1	0
286	51.77	0	1	2	2	2	2	67	15.4	1	90	899.5	10.76	40	406	2.2	1.2	7.39	334	1.79	0.88	634	186.59	4.13	1378.92	48.95	149.15	2	0	1	1	0	1	0	0	0	0	0	0	1	4	0	2	0	0	0	0	0	0
287	17.23	1	1	3	2	2	2	58	17.47	1	80	14.87	15.87	49	192	3.2	0.5	2.5	143	1.77	0.08	71	80.79	1.41	201.98	57.85	607.11	2	0	0	0	0	1	0	0	0	0	0	0	1	1	0	2	1	0	0	0	1	0
288	21.23	1	1	3	2	2	2	66	20.55	1	90	3.35	16.36	40	194	2.8	1.6	4.91	182	2.74	0.54	64	66.42	1.79	326.14	53.7	459.22	1	1	0	0	0	0	0	0	0	0	0	0	1	1	0	2	1	0	0	0	0	0
289	12.43	1	2	3	2	2	1	61	24.61	4	80	44.04	13.48	48	217	7.5	0.6	7.43	250	1.09	0.32	96	229.36	6.82	1704.13	53.45	173.21	1	0	1	1	0	0	0	0	0	0	0	0	1	2	1	2	1	0	2	0	1	0
290	9.93	1	1	2	2	2	2	41	20.2	2	90	5.37	10.58	48	146	4.2	0.5	4.25	297	2.52	0.53	69	117.86	1.69	500.89	60.6	573.73	2	0	0	1	0	0	0	0	0	0	0	0	2	3	2	2	0	0	2	0	1	0
291	55.7	0	2	2	2	2	2	77	17.35	3	90	5.71	13.25	42	166	14.9	1.6	2.54	142	2.67	0.31	93	53.18	0.95	135.09	55.35	767.05	2	0	1	1	0	0	0	0	0	0	0	0	1	2	0	2	0	0	0	0	0	0
292	9.1	1	1	3	2	2	2	52	22.68	1	90	4.65	22.1	46	147	3.2	0.5	2.4	208	2.4	0.44	54	86.67	1	208	58	1043.28	1	1	1	1	0	0	0	0	0	0	0	0	1	2	1	1	1	0	0	0	1	0
293	7.47	1	1	3	1	2	2	40	21.43	8	80	52.35	11.98	52	151	1.9	0.6	4.96	264	2.95	0.33	86	89.49	1.68	443.88	66.75	663.31	1	0	0	0	0	0	0	0	0	0	0	0	2	2	0	2	1	0	0	0	1	0
294	20.47	0	3	2	2	2	2	42	18.71	4	90	20.18	27.85	47	162	12.5	0.7	5.79	252	1.24	0.23	84	203.23	4.67	1176.68	53.2	188.3	1	0	1	1	0	0	0	1	0	0	0	0	1	4	3	2	0	0	0	0	1	0
295	5.83	1	2	2	2	2	2	54	20.76	2	90	424.1	33.93	40	227	22.5	1.2	5.14	351	2.96	0.41	97	118.58	1.74	609.51	54.8	477.24	1	1	1	1	0	1	0	0	0	0	0	0	1	3	2	2	0	0	0	0	1	0
296	0.17	0	3	2	2	2	1	66	23.05	11	90	41.04	29.51	37	246	10.9	0.97	6.88	287	1.93	0.85	185	148.7	3.56	1023.09	46.65	239.56	1	1	1	1	0	1	0	1	0	0	0	0	1	2	3	2	0	0	0	0	0	0
297	50.33	0	1	4	4	2	3	67	20.2	1	90	3.27	11.81	41	162	2.6	1.1	2.56	224	1.06	0.24	92	211.32	2.42	540.98	46.3	342.23	1	1	0	0	0	0	0	0	0	0	0	0	1	1	0	1	1	0	0	0	1	1
298	0.1	0	2	3	2	2	2	59	17.47	5	90	1.27	13.19	43	107	1.5	0.9	3.78	312	2.09	0.33	98	149.28	1.81	564.29	53.45	415.03	1	1	0	1	1	1	0	1	0	0	0	0	1	4	3	2	1	0	0	0	0	0
299	15	1	2	3	2	2	2	63	21.45	1	90	7.42	16.88	47	207	3.3	0.4	2.82	289	1.97	0.23	85	146.7	1.43	413.7	56.85	705	1	1	0	1	0	0	0	0	0	0	0	0	1	2	2	1	1	0	0	0	1	0
300	5.2	0	2	3	2	2	1	62	24.17	3	80	7.22	27.73	43	557	13.1	1	17.49	488	3.8	1.09	82	128.42	4.6	2246.08	62	225.94	2	0	1	1	0	0	0	0	0	0	0	0	1	4	1	2	1	0	0	0	1	0
[truncated: 1 more columns]
